# Supplementary material for: Examining Signatures of Natural Selection in Antifungal Resistance Genes Across Aspergillus Fungi
Source: Front Fungal Biol. 2021 Sep 10;2:723051. doi: 10.3389/ffunb.2021.723051 (PMC10512362; doi:10.3389/ffunb.2021.723051)
Supplement: Supplementary file 1 [file Data_Sheet_1.xlsx]

## Sheet: Supplementary Table S1
Supplementary Table S1 - Information about genomes of isolates in section Fumigati included in this study.
Section	Series	Species	Strain	Genome Assembly (NCBI)	Annotation	Institute	Reference
Fumigati	Unilateralis	Aspergillus hiratsukae	CNM-CM5793	GCA_014281905.1	NCBI	Spanish National Centre for Microbiology	dos Santos et al (2020)
Fumigati	Unilateralis	Aspergillus hiratsukae	CNM-CM6106	GCA_014281935.1	NCBI	Spanish National Centre for Microbiology	dos Santos et al (2020)
Fumigati	Fumigati	Aspergillus oerlinghausenensis	CBS139183	GCA_014250555.1	NCBI		Steenwyk et al. (2020)
Fumigati	Viridinutantes	Aspergillus felis	CNM-CM5623	GCA_014281895.1	NCBI	Spanish National Centre for Microbiology	dos Santos et al (2020)
Fumigati	Viridinutantes	Aspergillus felis	CNM-CM7691	GCA_014281915.1	NCBI	Spanish National Centre for Microbiology	dos Santos et al (2020)
Fumigati	Thermomutati	Aspergillus thermomutatus	HMR-AF-39/LSPQ-01276	GCA_002237265.2	NCBI	University of Montreal	Parent-Michaud et al. (2019)
Fumigati	Viridinutantes	Aspergillus udagawae	IFM 46973	GCA_001078395.1	NCBI	Medical Mycology Research Center	Kusuya et al. (2015)
Fumigati	Viridinutantes	Aspergillus udagawae	IFM 61606	GCA_010724795.1	NCBI	Medical Mycology Research Center	-
Fumigati	Viridinutantes	Aspergillus udagawae	IFM 46972	GCA_010723835.1	NCBI	Medical Mycology Research Center	-
Fumigati	Viridinutantes	Aspergillus udagawae	IFM 5058	GCA_010724135.1	NCBI	Medical Mycology Research Center	-
Fumigati	Viridinutantes	Aspergillus udagawae	IFM 51744	GCA_010724255.1	NCBI	Medical Mycology Research Center	-
Fumigati	Viridinutantes	Aspergillus udagawae	IFM 53868	GCA_010724335.1	NCBI	Medical Mycology Research Center	-
Fumigati	Fumigati	Aspergillus fumigatiaffinis	CNM-CM5878	GCA_012656325.1	NCBI	Spanish National Centre for Microbiology	Santos et al. (2020)
Fumigati	Fumigati	Aspergillus fumigatiaffinis	CNM-CM6457	GCA_012656295.1	NCBI	Spanish National Centre for Microbiology	Santos et al. (2020)
Fumigati	Fumigati	Aspergillus fumigatiaffinis	CNM-CM6805	GCA_012656285.1	NCBI	Spanish National Centre for Microbiology	Santos et al. (2020)
Fumigati	Fumigati	Aspergillus fumigatiaffinis	CNM-CM8980	GCA_012656225.1	NCBI	Spanish National Centre for Microbiology	Santos et al. (2020)
Fumigati	Fumigati	Aspergillus lentulus	CNM-CM6069	GCA_012656435.1	NCBI	Spanish National Centre for Microbiology	Santos et al. (2020)
Fumigati	Fumigati	Aspergillus lentulus	CNM-CM6936	GCA_012656455.1	NCBI	Spanish National Centre for Microbiology	Santos et al. (2020)
Fumigati	Fumigati	Aspergillus lentulus	CNM-CM7927	GCA_012656445.1	NCBI	Spanish National Centre for Microbiology	Santos et al. (2020)
Fumigati	Fumigati	Aspergillus lentulus	CNM-CM8060	GCA_012656395.1	NCBI	Spanish National Centre for Microbiology	Santos et al. (2020)
Fumigati	Fumigati	Aspergillus lentulus	CNM-CM8694	GCA_012656375.1	NCBI	Spanish National Centre for Microbiology	Santos et al. (2020)
Fumigati	Fumigati	Aspergillus lentulus	CNM-CM8927	GCA_012656335.1	NCBI	Spanish National Centre for Microbiology	Santos et al. (2020)
Fumigati	Fumigati	Aspergillus lentulus	IFM 54703	GCA_001445615.1	NCBI	Medical Mycology Research Center	Kusuya et al. (2016)
Fumigati	Fumigati	Aspergillus lentulus	IFM 60648	GCA_010724575.1	NCBI	Medical Mycology Research Center	-
Fumigati	Fumigati	Aspergillus lentulus	IFM 61392	GCA_010724635.1	NCBI	Medical Mycology Research Center	-
Fumigati	Fumigati	Aspergillus lentulus	IFM 47457	GCA_010723975.1	NCBI	Medical Mycology Research Center	-
Fumigati	Fumigati	Aspergillus lentulus	IFM 58399	GCA_010724455.1	NCBI	Medical Mycology Research Center	-
Fumigati	Fumigati	Aspergillus lentulus	IFM 62136	GCA_010724915.1	NCBI	Medical Mycology Research Center	-
Fumigati	Fumigati	Aspergillus fumigatus	CNM-CM8057	GCA_012656215.1	NCBI	Spanish National Centre for Microbiology	Santos et al. (2020)
Fumigati	Fumigati	Aspergillus fumigatus	CNM-CM8714	GCA_012656185.1	NCBI	Spanish National Centre for Microbiology	Santos et al. (2020)
Fumigati	Fumigati	Aspergillus fumigatus	CNM-CM8812	GCA_012656165.1	NCBI	Spanish National Centre for Microbiology	Santos et al. (2020)
Fumigati	Fumigati	Aspergillus fumigatus	CNM-CM8686	GCA_012656115.1	NCBI	Spanish National Centre for Microbiology	Santos et al. (2020)
Fumigati	Fumigati	Aspergillus fumigatus	CNM-CM8689	GCA_012656125.1	NCBI	Spanish National Centre for Microbiology	Santos et al. (2020)
Fumigati	Fumigati	Aspergillus fumigatus	A1163	GCA_000150145.1	NCBI		Fedorova et al. (2008)
Fumigati	Fumigati	Aspergillus fumigatus	Af293	GCA_000002655.1	NCBI	JCVI	Nierman et al. (2005)
Fumigati	Fumigati	Aspergillus novofumigatus	IBT 16806 / IFM 55215	GCA_002847465.1	NCBI	DOE JGI	Kjærbølling et al. (2018)
Fumigati	Fumigati	Aspergillus fischeri	IBT 3003	GCA_008711225.1	Not available / ran Augustus locally		Zhao et al. (2019)
Fumigati	Fumigati	Aspergillus fischeri	IBT 3007	GCA_008711165.1	Not available / ran Augustus locally		Zhao et al. (2019)
Fumigati	Fumigati	Aspergillus fischeri	NRRL 181	GCA_000149645.2	NCBI	TIGR	Fedorova et al. (2008)
Fumigati	Unilateralis	Aspergillus turcosus	HMR AF 23	GCA_002234965.2	NCBI	University of Montreal	Parent-Michaud et al. (2019)
Fumigati	Unilateralis	Aspergillus turcosus	HMR AF 1038	GCA_002234975.2	NCBI	University of Montreal	Parent-Michaud et al. (2019)
Fumigati	Viridinutantes	Aspergillus viridinutans	FRR 0576	GCA_004368095.1	Not available / ran Augustus locally	University of Melbourne	Urquhart et al. (2019)
Clavati	Clavati	Aspergillus clavatus	NRRL 1	GCA_000002715.1	NCBI	J. Craig Venter Institute	Federova et al. (2008)

## Sheet: Supplementary Table S2
Supplementary Table S2 - Information about antifungal resistance for Aspergillus included in the analyses of this work.
Section	Series	Species	Strain	Method	Reference	Geographic location	Host	Host disease	Isolated from	AMB : amphotericin B	ICZ : itraconazole	VCZ : voriconazole	RCZ : ravuconazole	PCZ : posaconazole	TRB	CPF	MCF	ANF	Clasification Authors	Classification Literature
Fumigati	Viridinutantes	Aspergillus felis	CNM-CM5623 (NRRL 62901 = CCF 4896 = CCF 4557)	EUCAST	This work	Portugal	Unknown	Unknown	Unknown	0.5	16	4	8	0.25	0.5	32	0.12	0.03	Resistant to ICZ, VCZ and PCZ*
Fumigati	Unilateralis	Aspergillus hiratsukae	CNM-CM5793	EUCAST	This work	Spain	H. sapiens	Unknown	Nail	0.25	0.25	4	-	0.25	0.12	0.25	0.015	0.03	Resistant to VCZ
Fumigati	Unilateralis	Aspergillus hiratsukae	CNM-CM6106	EUCAST	This work	Spain	H. sapiens	Unknown	Otical Exudate	32	16	16	16	16	0.5	4	0.03	0.03	Resistant to AMB, ICZ, VCZ and PCZ
Fumigati	Viridinutantes	Aspergillus felis	CNM-CM7691	EUCAST	This work	Spain	H. sapiens	Unknown	otical exudate	-	-	-	-	-	-	-	-	-
Fumigati	Fumigati	Aspergillus oerlinghausenensis	CBS139183	EUCAST	Houbraken et al. (2016)	Germany	Soil sample			-	>4	2	-	0.5	-	-	-	-	Resistant to ICZ and VCZ*
Fumigati	Thermomutati	Aspergillus thermomutatus	HMR-AF-39 = LSPQ-01276	CLSI	Parent-Michaud et al (2019a); Parent-Michaud et al (2019)	Montreal, Quebec, Canada	H. sapiens	Non-invasive sinus aspergillosis	nasal sinus abscess	1	2	2	-	1	-	0.12	0.03	0.03		Intrinsically resistant to azoles
Fumigati	Viridinutantes	Aspergillus udagawae	IFM 46973	EUCAST & YeastOne Panel	Lyskova et al. (2018)	Botucatu, Brazil	Soil in a plantation
Fumigati	Viridinutantes	Aspergillus udagawae	IFM 61606	not_found		Japan	Unknown
Fumigati	Viridinutantes	Aspergillus udagawae	IFM 46972	EUCAST & YeastOne Panel	Lyskova et al. (2018)	Botucatu, Brazil	Soil in a plantation
Fumigati	Viridinutantes	Aspergillus udagawae	IFM 5058	CLSI M38-A2	Tamiya et al. (2015)	Japan	H. sapiens	ocular aspergillosis	Ocular bulb	1	1	8	-	-	-	-	<0.015	-		Resistant to VCZ
Fumigati	Viridinutantes	Aspergillus udagawae	IFM 51744	CLSI M38-A2	Tamiya et al. (2015)	Japan	H. sapiens	-	Bronchial lavage fluid	1	0.5	0.5	-	-	-	-	<0.015	-		Susceptible
Fumigati	Viridinutantes	Aspergillus udagawae	IFM 53868	CLSI M38-A2	Tamiya et al. (2015)	Japan	H. sapiens	Unknown	Unknown	1	1	8	-	-	-	-	<0.015	-		Resistant to VCZ
Fumigati	Fumigati	Aspergillus fumigatiaffinis	CNM-CM5878	EUCAST	Santos et al. (2020)	Spain	H. sapiens	Unknown	Sputum	1	0.25	0.5	-	0.06	0.25	1	0.03	0.015	Susceptible
Fumigati	Fumigati	Aspergillus fumigatiaffinis	CNM-CM6457	EUCAST	Santos et al. (2020)	Spain	H. sapiens	Unknown	Unknown	16	16	2	-	0.25	1	0.25	0.03	0.007	Resistant to AMB, ICZ, VCZ* and PCZ*
Fumigati	Fumigati	Aspergillus fumigatiaffinis	CNM-CM6805	EUCAST	Santos et al. (2020)	Spain	H. sapiens	Asthma in COPD patient	Sputum	16	0.25	2	-	0.12	0.25	0.5	0.03	0.03	Resistant to AMB and VCZ*
Fumigati	Fumigati	Aspergillus fumigatiaffinis	CNM-CM8980	EUCAST	Santos et al. (2020)	Spain	H. sapiens	Colitis ulcerosa	BAL	16	0.5	2	-	0.5	0.5	0.12	0.007	0.015	Resistant to AMB, VCZ* and PCZ
Fumigati	Fumigati	Aspergillus lentulus	CNM-CM6069	EUCAST	Santos et al. (2020)	Spain	H. sapiens	Unknown	Sputum	8	0.5	2	-	0.12	0.5	1	0.015	0.015	Resistant to AMB and VCZ*
Fumigati	Fumigati	Aspergillus lentulus	CNM-CM6936	EUCAST	Santos et al. (2020)	Spain	H. sapiens	COPD	Sputum	16	0.5	4	-	0.25	2	2	0.03	0.03	Resistant to AMB and VCZ
Fumigati	Fumigati	Aspergillus lentulus	CNM-CM7927	EUCAST	Santos et al. (2020)	Spain	H. sapiens	Hepatic transplant	BAS	8	0.5	2	-	0.12	0.5	0.06	0.015	0.007	Resistant to AMB and VCZ*
Fumigati	Fumigati	Aspergillus lentulus	CNM-CM8060	EUCAST	Santos et al. (2020)	Spain	H. sapiens	Haematological patient	Sputum	0.12	0.25	1	-	0.12	0.5	2	0.06	0.03	Susceptible
Fumigati	Fumigati	Aspergillus lentulus	CNM-CM8694	EUCAST	Santos et al. (2020)	Spain	H. sapiens	Haematological patient	BAL	2	0.12	0.25	-	0.06	32	0.03	0.03	not available	Resistant to AMB
Fumigati	Fumigati	Aspergillus lentulus	CNM-CM8927	EUCAST	Santos et al. (2020)	Spain	H. sapiens	ICU	BAS	16	2	1	-	0.25	2	0.25	0.015	0.015	Resistant to AMB, ICZ* and PCZ*
Fumigati	Fumigati	Aspergillus lentulus	IFM 54703	not_found	Parent-Michaud et al (2019); Kusuya et al. (2016)	Japan	H. sapiens			-	-	-	-	-	-	-	-	-		Azole-resistant
Fumigati	Fumigati	Aspergillus lentulus	IFM 60648	not_found		Japan	H. sapiens
Fumigati	Fumigati	Aspergillus lentulus	IFM 61392	not_found		Japan	H. sapiens
Fumigati	Fumigati	Aspergillus lentulus	IFM 47457	CLSI M38-A2	Tamiya et al. (2015)	USA	H. sapiens		Bronchial lavage fluid	1	0.5	2	-	-	-	-	<0.015	-		Resistant to VCZ
Fumigati	Fumigati	Aspergillus lentulus	IFM 58399	not_found		Japan	H. sapiens
Fumigati	Fumigati	Aspergillus lentulus	IFM 62136	not_found		Japan	Unknown
Fumigati	Fumigati	Aspergillus fumigatus	CNM-CM8057	EUCAST	Santos et al. (2020)	Spain	H. sapiens	Haematological patient	BAS	0.25	16	16	-	1	16	0.5	0.06	0.12	Resistant to ICZ, VCZ and PCZ
Fumigati	Fumigati	Aspergillus fumigatus	CNM-CM8714	EUCAST	Santos et al. (2020)	Spain	H. sapiens	Unknown	Sputum	0.25	16	4	-	1	4	0.25	0.007	0.03	Resistant to ICZ, VCZ and PCZ
Fumigati	Fumigati	Aspergillus fumigatus	CNM-CM8812	EUCAST	Santos et al. (2020)	Spain	H. sapiens	Unknown	BAS	0.25	0.25	0.5	-	0.12	1	0.25	0.03	0.03	Susceptible
Fumigati	Fumigati	Aspergillus fumigatus	CNM-CM8686	EUCAST	Santos et al. (2020)	Spain	H. sapiens	Lung transplant	BAS	0.5	0.25	0.25	-	0.12	2	0.25	0.015	0.015	Susceptible
Fumigati	Fumigati	Aspergillus fumigatus	CNM-CM8689	EUCAST	Santos et al. (2020)	Spain	H. sapiens	Haematological patient	BAL	1	1	8	-	0.25	16	0.5	0.125	0.03	Resistant to VCZ
Fumigati	Fumigati	Aspergillus fumigatus	A1163	EUCAST	Fedorova et al. (2008)	Paris, France	Derived from CEA10, clinical isolate (H. sapiens is the host)	CEA10 was obtained from patient with invasive aspergillosis	-	0.5	0.5	0.25	-	-	-	2	-	-	Susceptible
Fumigati	Fumigati	Aspergillus fumigatus	Af293	EUCAST	Santos et al. (2020)	Shrewsbury, UK	H. sapiens	Neutropenic patient that received treatment for rheumatoid arthritis	Lung biopsy	0.5	1	1	-	0.125	2	0.125	0.007	0.007	Susceptible
Fumigati	Fumigati	Aspergillus novofumigatus	IBT 16806 = IFM 55215	not_found		USA	Californian chamise chaparra soil
Fumigati	Fumigati	Aspergillus fischeri	IBT 3003	not_found	Original isolation ref. in Zhao et al. (2019)	Denmark	Soil
Fumigati	Fumigati	Aspergillus fischeri	IBT 3007	not_found	Original isolation ref. in Zhao et al. (2019)	Denmark	Soil
Fumigati	Fumigati	Aspergillus fischeri	NRRL 181	EUCAST	Houbraken et al. (2016)	Unknown	Soil sample (canned apples)			-	1	1	-	0.5	-	-	-	-	Susceptible
Fumigati	Unilateralis	Aspergillus turcosus	HMR AF 23	CLSI	Parent-Michaud et al (2019b); Parent-Michaud et al (2019)	Montreal, Quebec, Canada	H. sapiens	Colonization	BAL	2	0.25	0.25	-	0.12	-	0.25	<0.008	0.016	-	Azole-susceptible
Fumigati	Unilateralis	Aspergillus turcosus	HMR AF 1038	CLSI	Parent-Michaud et al (2019b); Parent-Michaud et al (2019)	Montreal, Quebec, Canada	H. sapiens	Colonization	BAL	2	2	2	-	1	-	0.25	<0.008	0.03	-	Azole-resistant
Fumigati	Viridinutantes	Aspergillus viridinutans	FRR 0576 = CBS 127.56 (T) = NRRL 4365	CLSI	Talbot et al. (2019)	Australia	Rabbit dung			0.5	>16	4	-	0.25	-	-	0.125	-
Clavati	Clavati	Aspergillus clavatus	NRRL 1
BAS=Bronchoaspirate; BAL=Bronchoalveolar lavage; COPD=Chronic obstructive pulmonary disease; ICU=intensive care unit
* EUCAST has designated this an Area of Technical Uncertainty (ATU); it corresponds to an MIC value where the categorisation is doubtful.

## Sheet: Supplementary Table S3
Supplementary Table S3 - General information about genes studied for their involvement in antifungal resistance in Aspergillus and that were selected for the positive selection analysis using site-models (dN/dS) in this work.
Gene name	A. fumigatus A1163	A. fumigatus Af293	Antifungal resistance	Product	Organism(s)	Reference(s)	Mechanism(s) of resistance
cyp51A / erg11A	AFUB_063960 / EDP50065.1	Afu4g06890 / EAL90099.1	azoles	14 alpha-demethylase	Aspergillus fumigatus	Meis et al. (2016)	TR 53
							TR 46 /Y121F/T289A
							TR 34 /L98H
						Reviewed in Wei et al (2015)	Point mutations in G54, G138, M220, and G448
						Reviewed in Perez-Cantero et al. (2020)	Y121, P216, F219, A284, Y431, G432, and G434
erg4A	AFUB_062080 / EDP52170.1	Afu5g14350 / EAL91183.1	azoles	Endoplasmic reticulum-localized sterol C-24 reductase	Aspergillus fumigatus	Long et al. (2017)	erg4A and erg4B null mutant displays remarkable increased susceptibility to antifungal azoles
erg4B	AFUB_007490 / EDP56047.1	Afu1g07140 / EAL88423.2	azoles	Endoplasmic reticulum-localized sterol C-24 reductase
erg6	AFUB_099400 / EDP47339.1	Afu4g03630 / EAL84512.1	azoles	Putative sterol 14α demethylase	Aspergillus fumigatus	Hokken et al. (2019)	erg6 is highly expressed during growth under during incubation with itraconazole
cyp51B	AFUB_089270 / EDP48214.1	Afu7g03740 / EAL87096.1	azoles	Fungal Cytochrome P450 Monooxygenases / 14 alpha-demethylase	Aspergillus fumigatus	Chen et al. (2019); Gonzalez-Jimenez et al. (2020)	Cyp51B-mediated azole resistance is rare; a mutation in cyp51B (G457S) is important in azole resistance
cyp51C	-	-	azoles	Fungal Cytochrome P450 Monooxygenases / 14 alpha-demethylase	Aspergillus flavus	Liu et al. (2012); Dana et al. (2019)	T788G mutation in the cyp51C gene confers VRC resistance in A. flavus
srbA	AFUB_018340 / EDP53790.1	Afu2g01260 / EAL87224.1	azoles	Transcription factor	Aspergillus fumigatus	Blatzer et al. (2011); Willger et al (2008); Hagiwara et al. (2016)	Critical for coordinating genes involved in iron acquisition and ergosterol biosynthesis under hypoxia and low iron conditions found at sites of human fungal infections; SrbA mediates resistance to the azole
ormA	AFUB_070190 / EDP50679.1	Afu4g13270 / EAL89466.1	azoles	Sphingolipid synthesis‐related protein	Aspergillus fumigatus	Zhai et al. (2019)	Deletion caused hypersensitivity to azoles; overexpression resulted in azole resistance
cdr1B / abcG1 / abcC	AFUB_013880 / EDP56670.1	Afu1g14330 / EAL90765.1	azoles	ABC transporter	Aspergillus fumigatus	Fraczek et al. (2013); Paul et al. (2017); Paul et al. (2019)	Loss of abcG1 led to significant reductions in the MIC for voriconazole
mdrA	AFUB_013280 / EDP56617.1	Afu1g13800 / EAL90712.1	azoles	Major Facilitator transporter / MFS transporter	Aspergillus fumigatus	Meneau et al. (2016)	Mutant has increased susceptibility to ITC and VRC
abcI	AFUB_057010 / EDP51690.1	Afu5g09460 / EAL91655.1	azoles	ABC transporter	Saccharomyces cerevisiae (A. fumigatus genes)	Esquivel et al. (2020)	Strain expressing abcI was more resistance to fluconazole, but do not shows resistance to other azoles (gene from A. fumigatus expressed in S. cerevisiae)
abcH	AFUB_047000 / EDP53519.1	Afu3g01400 / EAL86423.2	azoles	ABC transporter	Saccharomyces cerevisiae (A. fumigatus genes)	Esquivel et al. (2020)	Expression of abcH was higher among the triazole-resistant isolates than among the susceptible isolates (gene from A. fumigatus expressed in S. cerevisiae)
abcF	AFUB_049250 / EDP50924.1	Afu5g00790 / EAL86223.1	azoles	ABC transporter	Saccharomyces cerevisiae (A. fumigatus genes)	Esquivel et al. (2020)	Saccharomyces cerevisiae expressing abcF had the strongest efflux activities, had the broadest range of substrate specificity, and were more resistant to fluconazole.
abcA	AFUB_030790 / EDP55018.1	Afu2g15130 / EAL93809.1	azoles	Major Facilitator transporter	Aspergillus fumigatus; Saccharomyces cerevisiae (A. fumigatus genes)	Paul et al. (2013); Esquivel et al. (2020)	Overproduction of AbcA in A. fumigatus yielded increased azole resistance; S. cerevisiae expressing abcA were more resistant to fluconazole than the PDR5-deleted background strain;
abcA (FungiDB)	AFUB_016810 / EDP56959.1	Afu1g17440 / EAL91073.1
mdr3	AFUB_044730 / EDP53300.1	Afu3g03500 / EAL86632.1	azoles	Major facilitator	Aspergillus fumigatus	Nascimento et al. (2003)	Overexpression of Mdr3, Mdr4 or both drug efflux pump genes of A. fumigatus and/or selection of drug target site mutations are linked to high-level itraconazole resistance
mdr4	AFUB_012160 / EDP56505.1	Afu1g12690 / EAL90601.1	azoles	ABC transporter; overexpression associated with voriconazole resistance	Aspergillus fumigatus	Nascimento et al. (2003)	Overexpression of Mdr3, Mdr4 or both drug efflux pump genes of A. fumigatus and/or selection of drug target site mutations are linked to high-level itraconazole resistance
atmA	AFUB_060320 / EDP52002.1	Afu5g12660 / EAL91349.1	azoles	Kinase	Aspergillus fumigatus	dos reis et al (2018)	atmA and atrA mutant populations grown under subinhibitory drug concentration resulted in voriconazole resistance and discrete alterations in cyp51A and/or Cdr1B efflux transporter; these kinases are probably involved in genetic stability
atrA	AFUB_098230 / EDP47223.1	Afu4g04760 / EAL84624.2	azoles	Kinase	Aspergillus fumigatus	dos reis et al (2018)	atmA and atrA mutant populations grown under subinhibitory drug concentration resulted in voriconazole resistance and discrete alterations in cyp51A and/or Cdr1B efflux transporter; these kinases are probably involved in genetic stability
atrF	AFUB_093930 / EDP47549.1	Afu6g04360 / EAL85604.1	azoles	ABC transporter	Aspergillus fumigatus; A. flavus	Ukai et al. (2018); Slaven et al (2002)	Overexpression correlated with itraconazole resistance in Aspergillus fumigatus; Deletion of atrF restored susceptibility to VRC in A. flavus
fks1	AFUB_078400 / EDP49808.1	Afu6g12400 / EAL89080.1	echinocandins	Beta-(1,3)-glucan synthase	Aspergillus fumigatus	Jiménez-Ortigosa et al (2017); e Silva et al (2020)	Point mutations in hot spot 1 (HS1); hot spot FKS1 mutation E671Q might be responsible for the reduced susceptibility
atrR	AFUB_019790 / EDP53933.1	Afu2g02690 / EAL87366.1	azoles	Transcription factor	Aspergillus fumigatus	Paul et a. (2019); Hagiwara et al. (2017)	Deletion of atrR led to an azole-hypersensitive phenotype; disruptant showed hypersusceptibility to azoles and decreased expression of cdr1B and cyp51A
hapE	AFUB_092980 / EDP47454.1	Afu6g05300 / EAL85509.1	azoles	Transcription factor	Aspergillus fumigatus	Camps et al. (2012); Hortschansky et al. (2020)	P88L in the CCAAT-binding TF of the hapE gene leads in antifungal resistance in Aspergillus fumigatus
dapA	AFUB_038670 / EDP52698.1	Afu3g10490 / EAL92532.1	azoles	Responds to azole stress and controls ergosterol biosynthesis by SrbA regulation	Aspergillus fumigatus	Song et al. (2016)	Inactivated DapA combined with activated DapB yields an Aspergillus fumigatus mutant that is easily treatable with azoles in an immunocompromised mouse model of invasive pulmonary aspergillosis
dapB	AFUB_041260 / EDP52954.1	Afu3g07850 / EAL92790.2	azoles	Responds to azole stress and controls ergosterol biosynthesis by SrbA regulation	Aspergillus fumigatus	Song et al. (2016)	Inactivated DapA combined with activated DapB yields an Aspergillus fumigatus mutant that is easily treatable with azoles in an immunocompromised mouse model of invasive pulmonary aspergillosis
dapC	AFUB_015850 / EDP56864.1	Afu1g16510 / EAL90979.1	azoles	Responds to azole stress and controls ergosterol biosynthesis by SrbA regulation	Aspergillus fumigatus	Song et al. (2016)
cox10	AFUB_065450 / EDP50213.1	Afu4g08340 / EAL89953.1	azoles, terbinafine, caspofungin	Putative farnesyltransferase	Aspergillus fumigatus	Li et al. (2020); Wei et al. (2017)	D234A and R243Q mutants exihited enhanced drug resistance (ITC, terbinafine, and caspofungin); loss of cox10 and cox15 resulted in the drug resistance;
cox15	AFUB_073630 / EDP49336.1	Afu6g07670 / EAL88620.1	azoles	Downtream to cox10 in the pathway, role in heme A biosynthesis	Aspergillus fumigatus		loss of cox10 and cox15 resulted in the drug resistance;
zipD	AFUB_020350 / EDP53989.1	Afu2g03280 / EAL87425.1	echinocandins	Transcription factor	Aspergillus fumigatus	de Castro et al. (2019)	Absence of ZipD increases sensitivity to caspofungin
hapX	AFUB_052420 / EDP51238.1	Afu5g03920 / EAL85914.1	azoles	Transcriptional regulator	Aspergillus fumigatus	Gsaller et al. (2016)	Disruption of any of the CBC subunits, HapX or mutation of HapE resulted in increased tolerance to ITRA, VORI and POSA
abcD	AFUB_094820 / EDP47635.1	Afu6g03470 / EAL85692.1	azoles	ABC transporter	Aspergillus fumigatus	Sharma et al. (2019)	Upregulation (5-fold) in the isolates with cyp51A mutation (G54E)
hmg1	AFUB_020770 / EDP54027.1	Afu2g03700 / EAL87464.1	azoles	Enzyme in the ergosterol biosynthesis pathway	Aspergillus fumigatus	Hagiwara et al. (2018); Rybak et al. (2019); Sharma et al. (2019)	Three mutations (F262del, S305P, I412S) were introducted (Cas9) that significantly increased resistance to the triazole class of agents
ganA	AFUB_036760 / EDP52510.1	Afu3g12400 / EAL92343.1	azoles	Transcriptional regulator	Aspergillus fumigatus	Losada et al. (2015)	Mutations identified in Itraconazole and Posaconazole resistant strains
hrdA	AFUB_082650 / EDP48823.1	Afu8g04840 / EAL85252.1	azoles	Ortholog of Hrd1, the E3 ubiquitin ligase	Aspergillus fumigatus	Krishnan et al. (2013)	hrdA null mutant showed resistance to voriconazole
ramA	AFUB_067430 / EDP50405.1	Afu4g10330 / EAL89755.1	azoles	Farnesyltransferase β-subunit	Aspergillus fumigatus	Norton et al. (2017)	Loss of ramA led to a Cyp51A/B-independent increase in resistance to triazole antifungal drugs
cybE	AFUB_021740 / EDP54124.1	Afu2g04710 / EAL87565.1	azoles; terbinafine	Cytochrome b5	Aspergillus fumigatus	Misslinger et al. (2017)	CybE deficiency increases susceptibility to voriconazole, terbinafine; CybE has a possible role of this enzyme in sterol biosynthesis, perhaps via Cyp51
nctA	AFUB_029870 / EDP54927.1	Afu2g14250 / EAL93720.1	azoles	Transcription regulator	Aspergillus fumigatus	Furukawa et al. (2020)	Loss of function leads to azole resistance; NCT complex is regulator of other transcription factors associated with azole
nctB	AFUB_045980 / EDP53423.1	Afu3g02340 / EAL86519.2	azoles	Transcription regulator	Aspergillus fumigatus	Furukawa et al. (2020)	Loss of function leads to azole resistance; NCT complex is regulator of other transcription factors associated with azole
hapB	AFUB_030360 / EDP54975.1	Afu2g14720 / EAL93766.1	azoles	Transcription regulator	Aspergillus fumigatus	Gsaller et al. (2016)
mot1	AFUB_006220 / EDP55920.1	Afu1g05830 / EAL88295.1		Transcriptional regulator	Aspergillus fumigatus	Furukawa et al. (2020)	NCT complex is regulator of other transcription factors associated with azole
mrsA	AFUB_078550 / EDP49822.1	Afu6g12550 / EAL89095.1	azoles		Aspergillus fumigatus	Long et al. (2016)
tpo3	AFUB_101650 / EDP47172.1	Afu4g01140 / EAL84305.1	azoles	Transporter	Aspergillus fumigatus	Chen et al. (2020)
dur3	AFUB_005210 / EDP55825.1	Afu1g04870 / EAL88198.2	azoles	Transporter	Aspergillus fumigatus	Chen et al. (2020)

## Sheet: Supplementary Table S4
Supplementary Table S4 - General information about the positive selection analyses with genes studied for their involvement in antifungal resistance in Aspergillus.
Gene	Single-copy or not; absent in some	Average omega	Likelihood Ratio Test (LRT) - M7/M8	Significant (sign. level = 0.01; > 9.2103) - M7/M8	Likelihood Ratio Test (LRT) - M1a/M2a	Significant (sign. level = 0.01; > 9.2103) - M1a/M2a
abcA (AFUB_016810)	Duplicated in some strains	-	no result	no result	no result	no result
abcA (AFUB_030790)	All single-copy	0.11024	14.696892	Yes	negative	No
abcD	Single-copy; absent in some	0.17117	0.52	No	negative	No
abcF	Single-copy; absent in some	0.10864	61.18	Yes	negative	No
abcH	Duplicated in some strains	-	no result	no result	no result	no result
abcI	Single-copy; absent in some	0.11178	8.47	No	0.001	No
atmA	All single-copy	0.19522	16.63	Yes	0	No
atrA	Single-copy; absent in some	0.16979	43.86	Yes	34	Yes
atrF	Single-copy; absent in some	0.09841	5.77	No	0	No
atrR	All single-copy	0.09221	negative	No	negative	No
cdr1B / abcG1 / abcC	Duplicated in some strains	-	no result	no result	no result	no result
cox10	All single-copy	0.16186	4.66	No	0.1904	No
cox15	All single-copy	0.15248	2.54	No	negative	No
cybE	All single-copy	0.13945	negative	No	0	No
cyp51A	Single-copy; absent in some	0.15671	7.56517	No	2.54	No
cyp51B	Single-copy; absent in some	0.11147	3.547	No	0.58	No
dapA	Duplicated in some strains	-	no result	no result	no result	no result
dapB	All single-copy	0.12159	9.84	Yes	0	No
dapC	All single-copy	0.09707	7.36	No	1.08	No
erg4A	Duplicated in some strains	-	no result	no result	no result	no result
erg4B	Single-copy; absent in some	0.15737	85.46	Yes	75.74	Yes
erg6	Duplicated in some strains	-	no result	no result	no result	no result
fks1	Single-copy; absent in some	0.07125	125.47	Yes	99.31	No
ganA	Three copies in ANV001	-	no result	no result	no result	no result
hapB	All single-copy	0.15878	negative	No	0	No
hapE	Missing in MANY	-	no result	no result	no result	no result
hapX	All single-copy	0.17447	2.37	No	0	No
hmg1	All single-copy	0.09062	2.42	No	negative	No
hrdA	All single-copy	0.27531	1.19	No	0	No
mdr3	Single-copy; absent in some	0.16216	13.11	Yes	0	No
mdr4	Single-copy; absent in some	0.10643	0.97244	No	0	No
mdrA	Single-copy; absent in some	0.11123	2.83	No	0	No
mot1	All single-copy	0.09086	9.91	Yes	negative	No
mrsA	Missing in MANY	-	no result	no result	no result	no result
nctA	Single-copy; absent in some	0.11407	negative	No	0	No
nctB	Duplicated in some strains	-	no result	no result	no result	no result
ormA	Single-copy; absent in some	0.07322	0.44	No	0	No
ramA	All single-copy	0.3695	462.35	Yes	426.12	Yes
srbA	Single-copy; absent in some	0.19691	4.86	No	0	No
zipD	Single-copy; absent in some	0.06466	0.02	No	0	No
dur3	All single-copy	0.13333	0.062	No	0	No
tpo3	Single-copy; absent in some	0.08924	19.81	Yes	6.12	No

## Sheet: Supplementary Table S5
Supplementary Table S5 - information about selected sites that were either under positive selection or previously linked to antifungal susceptibility, in genes showing significant values for Likelihood Ratio Test.
Gene	Sitea	Site categoryb	Series Fumigati						Series Unilateralis		Series Viridinutantes			Series Thermomutati
			ALE	AFI	AFM	AFU	ANV	AOE	ATU	AHI	AVI	AFE	AUD	ATH
abcA	721	PS(i)	E	K	E	R	K	K	K	N	K	K	R	Q
	1152	PS(i)	E/D	E	E	E	E	E	E	E	E	E	E	D
	1377	PS(d)	I	V	I	V	L	V	V	L	L	L	L	V
abcF	12	PS(i)	T/A	A	T	T	T	T	K	N	m.s.	T	S	m.s.
	102	PS(d)	T	P	Q	P	Q	P	P	P		T	Q/P
	370	PS(i)	P/T	A	A	A	A	A	P	P		A	A
	803	PS(i)	T	S	T	S	T	Q	T	T		P/S	S
	1107	PS(i)	N	T	S	N	S	N	N	N/S		N	S/G
atmA	2811	PS(d)	W	W	W	W	M	W	W	M	W	W	W	M
	2815	PS(d)	A	A	A	A	F	A	A	F/A	A	A	A	F
atrA	856	PS(i)	I	L/I	I	V	V	I	I	L	L	V	I	L
	876	PS(i)	S/A	A	S	A	A	S	S	A	A	A	A/S	A
	2448	PS(d)	L/F	L/F	L	F	F	F	F	F	F	L	F	F
	2449	PS(d)	L/F	L/F	L	F	F	F	F	F	L	L	F	L
erg4B	206	PS(i)	A	A	A	A	A	V	R	R	K	T	T	A
	556	PS(d)	Y	V	Y	Y/V	A	E	Y	V	Y	Y	Y	V
	557	PS(d)	V	S	V	V/S	D	S	V	S	V	V	V	A
fks1	521	PS(i)	K	K	S	K	K	K	S	S	K	S	S	T
	595	PS(i)	K	K	K	K	K	K	A	K	S	S	S	K
	671	LE(i) (E Silva et al. 2020)	E	E	E	E	E	E	E	E	E	E	E	E
	675	LE(i) (Jiménez-Ortigosa et al. 2017)	F	F	F	F	F	F	F	F	F	F	F	F
	691	PS(i)	Q	Q	Q	Q	Q	Q	Q	Q	G	Q	Q	H
	694	PS(i)	Q	Q	Q	Q	Q	Q	Q	Q	Q	A	W/K	W
	1621	PS(d)	V/K	V	V	V	K	V	V	V	V	K	V/A	K
	1622	PS(d)	R/S	R	H/G	R	Y	R	S	S	P	A	N/E	T
	1623	PS(d)	D/N	D	D	D	A	D	G	N	D	D	D/G	N
	1626	PS(d)	E	E	E	E	D	E	P	E	E	Q	T/K	Q
	1627	PS(d)	P/A	P	P	P	A	P	P	A	P	A	A	A
	1628	PS(d)	T/K	T	T	T	M	T	M	R	M	T	Q/S	T
	1685	PS(i)	V/I	I	I	V	M	I	I	M	I	V	V	V
	1779	PS(i)	I	I	I	V	I	I	I	I	L	I	L	L
	1859	PS(i)	A	A	A	T	A	A	T	L	V	N	N	G
	1861	PS(i)	N	N	N	N	N	N	S	N/D	N	T	N/T	T
mot1	883	PS(d)	N	N	S	N	S	N	N	S	N	S	N	S
ramA	508	PS(i)	L/I	L/I	L	I	I	L	I	I	L	L	L/I	I
	510	PS(i)	R/V	R/V	R	V	V	R	L/V	V	R	R	R/V	V
	512	PS(i)	P/F	P/F	P	F	F	P	P/F	F	P	P	P/F	F
	514	PS(i)	P/N	P/N	P	N	N	P	P/N	N	P	P	P/N	N
	516	PS(i)	S	S	S	S	S	N	S	S	S	S	S	S
	517	PS(i)	L/F	L/F	L	F	F	I	L/F	F	L	L	F	L
	518	PS(i)	R/L	R/L	R	L	L	D	R/L	D	R	R	R/L	L
tpo3	150	PS(d)	R	R	R	D	R	G	S	E	N	N	E	E
	518	PS(i)	R	A	R	R	R	K	N	G	R	T	K	K
dapB	59	PS(i)	E	D	D	D	E	E	D	D	E	E	G/D	E
	614	PS(i)	G	E	G	E	G	E	K	D	E	G	E/G	A
Species: AFE=Aspergillus felis; AFI=Aspergillus fischeri; AFM=Aspergillus fumigatiaffinis; AFU=Aspergillus fumigatus; AHI=Aspergillus hiratsukae; ALE=Aspergillus lentulus; ANV=Aspergillus novofumigatus; AOE=Aspergillus oerlinghausenensis; ATH=Aspergillus thermomutatus; ATU=Aspergillus turcosus; AUD=Aspergillus udagawae; AVI=Aspergillus viridinutans
aamino acid positions on the reference sequence, which is the ortholog in Aspergillus fumigatus A1163
bsite categories: PS= positive selection, meaning site was considered to be under positive selection in codeml analysis; LE= literature evidence, meaning site was previously reported as important for antifungal susceptibility/ resistance; (i) and (d) indicates the site is located interdomain and domain region, respectively (also shown in figure X).
m.s.= missing sequence, meaning the ortholog is not present in that species
